# Supplementary material for: Biobanking of gynecologic cancer biospecimens: Development, quality control, and translational applications
Source: PLoS One. 2026 Mar 31;21(3):e0345861. doi: 10.1371/journal.pone.0345861 (PMC13037971; doi:10.1371/journal.pone.0345861)
Supplement: S3 Table — (XLSX) [file pone.0345861.s006.xlsx]

## Sheet: Sheet1
S3 Table. Clinicopathological characteristics of the study cohort (n = 294)
Category	Subcategory	Endometrial cancer	Cervical cancer	Ovarian cancer
Age (years)	Mean (range)	56.32 (26-84)	49.82 (25-89)	54.84 (27-86)
Stage	Borderline	0	0	2
	I	88	51	17
	II	4	20	5
	III	27	16	20
	IV	7	2	7
	Recurrent	6	7	4
	Unknown	1	1	9
Grade	well	44	4	6
	moderate	37	13	16
	poor	36	10	26
	Unknown	16	70	16
Histology	Serous	14	0	43
	Endometrioid	101	0	4
	Clear cell	5	3	8
	Adenocarcinoma	2	16	0
	Carcinosarcoma	7	0	0
	Squamous cell carcinoma	0	69	0
	Adenosquamous	0	5	0
	Mucinous	0	3	3
	Others	4	1	6
Total		133	97	64
