# Supplementary material for: Biobanking of gynecologic cancer biospecimens: Development, quality control, and translational applications
Source: PLoS One. 2026 Mar 31;21(3):e0345861. doi: 10.1371/journal.pone.0345861 (PMC13037971; doi:10.1371/journal.pone.0345861)
Supplement: S4 Table — (XLSX) [file pone.0345861.s007.xlsx]

## Sheet: sheet 1
		S4 Table. Summary of re-implantation outcomes and regrowth characteristics of cryopreserved PDX models
		PDX model No. (randomized)	Diagnosis	Stage	Grade	Histology (Cell type)	Passage of implanted tissue (P#)	Observation duration (days)	Final tumor volume Mean±SD (mm³)	Re-implantation outcome (Success / Failure)	Reason for failure
		PDX-004	Endometrial cancer	IIIC1	3	Endometrioid	P2	157	-	Failure	No engraftment (no growth)
							P4	69	466.8±446.9	Success
		PDX-043	Endometrial cancer	IIIA	3	Endometrioid	P2	189	97.6503	Failure	Insufficient growth (below threshold)
							P3	157	-	Failure	No engraftment (no growth)
		PDX-134	Endometrial cancer	IB	-	Serous	P2	157	-	Failure	No engraftment (no growth)
							P3	157	-	Failure	No engraftment (no growth)
		PDX-153	Endometrial cancer	IIIC	2	Endometrioid	P3	48	1297±513.5	Success
							P4	38	903.9±528.4	Success
		PDX-170	Endometrial cancer	IA	3	Endometrioid	P2	157	-	Failure	No engraftment (no growth)
							P3	115	567.2±475.3	Success
		PDX-181	Endometrial cancer	IIIC	3	Endometrioid	P2	69	663±620.1	Success
							P3	69	466.8±606.3	Success
		PDX-213	Endometrial cancer	IA	2	Serous	P2	90	1408±976.6	Success
							P3	69	1536±1510	Success
		PDX-222	Endometrial cancer	IVB	3	Adenocarcinoma	P2	69	558.9±246.8	Success
							P3	69	236.6±113.5	Success
		PDX-035	Cervical cancer	IIB	-	Squamous	P4	89	359.1±375.4	Success
		PDX-064	Cervical cancer	IB2	2	Squamous	P3	149	-	Failure	No engraftment (no growth)
							P4	149	-	Failure	No engraftment (no growth)
		PDX-078	Cervical cancer	IB1	2	Adenosquamous	P3	163	466.4	Success
							P4	64	230.1±78.06	Success
		PDX-094	Cervical cancer	IB1	2	Squamous	P3	149	-	Failure	No engraftment (no growth)
							P4	149	-	Failure	No engraftment (no growth)
		PDX-127	Cervical cancer	IB2	-	Squamous	P3	64	1527±1531	Success
							P4	43	607.5±693.1	Success
		PDX-171	Cervical cancer	IB2	3	Squamous	P3	74	1065±409.8	Success
		PDX-179	Cervical cancer	IB2	2	Adenocarcinoma	P3	102	398±112.6	Success
		PDX-180	Cervical cancer	IVA	-	Squamous	P3	164	3176	Success
		PDX-184	Cervical cancer	IB2	-	Squamous	P3	123	-	Failure	No engraftment (no growth)
		PDX-048	Cervical cancer	IB2	2	Squamous	P4	102	636.4	Success
		PDX-050	Cervical cancer	IB2	3	Adenocarcinoma	P4	102	518.8±474	Success
		Passage of implanted tissue (P#) indicates the passage number of the cryopreserved PDX tissue used for re-implantation
