# Supplementary material for: Biobanking of gynecologic cancer biospecimens: Development, quality control, and translational applications
Source: PLoS One. 2026 Mar 31;21(3):e0345861. doi: 10.1371/journal.pone.0345861 (PMC13037971; doi:10.1371/journal.pone.0345861)
Supplement: S5 Table — (XLSX) [file pone.0345861.s008.xlsx]

## Sheet: Sheet1
S5 Table. Summary of patient characteristics, treatment, and organoid establishment
Sample No. (randomized)	Tumor type	Cell type	CTx	CTx response	Chemo-sensitivity	Organoid establishment
OVC#1	Ovarian cancer	SEROUS	Paclitaxel, Carboplatin	-	No	No
OVC#2	Metastatic carcinoma	ADENOCARCINOMA(COLON ca)	Paclitaxel, Carboplatin	PD	No	No
OVC#3	Ovarian cancer	SEROUS	Paclitaxel, Carboplatin	PD	No	No
OVC#4	Ovarian cancer	SEROUS	Paclitaxel, Carboplatin	PD	No	No
OVC#5	Ovarian cancer	METASTATIC ADENOCARCINOMA	-	-	-	Yes
OVC#6	Borderline ovarian tumor	MUCINOUS BORDERLINE TUMOR	Not done	-	-	No
OVC#7	Ovarian cancer	MUCINOUS CARCINOMA	Paclitaxel, Carboplatin	SD	No	No
OVC#8	Benign ovarian tumor	-	-	-	-	No
OVC#9	Non-neoplastic gynecologic disease	-	-	-	-	No
OVC#10	Ovarian cancer	MIXED CLEAR CELL CARCINOMA and ENDOMETRIOID CARCINOMA	Paclitaxel, Carboplatin	PR	No	Yes
Abbreviations: CTx, chemotherapy; PD, progressive disease; PR, partial response; SD, stable disease; "-", not available;
